# Supplementary material for: Integrated analyses of host genetics and gut microbiota provide mechanistic insights into feed efficiency in ducks
Source: J Anim Sci Biotechnol. 2026 May 19;17:97. doi: 10.1186/s40104-026-01410-1 (PMC13185347; doi:10.1186/s40104-026-01410-1)
Supplement: Supplementary file 2 — Additional file 2: Table S1. FCR-associated SNPs on chromosome 10. [file 40104_2026_1410_MOESM2_ESM.xlsx]

## Sheet: Sheet1
SNP(Chromosome: Locus)	P	REF	ALT	Region	Gene
10:6164969	4.94e-09	T	G	intronic	DCX
10:6183304	1.43e-08	A	C	intergenic	DCX, SERTM2
10:6237021	1.98e-09	T	A	intronic	ALG13
10:6237092	7.1e-08	C	G	intronic	ALG13
10:6240462	8.77e-09	T	C	intronic	ALG13
10:6240720	6.96e-09	C	T	intronic	ALG13
10:6241165	5.18e-09	C	T	intronic	ALG13
10:6241322	8.19e-08	A	G	intronic	ALG13
10:6241603	5.88e-09	G	A	intronic	ALG13
10:6242037	2.27e-09	T	G	intronic	ALG13
10:6242216	3.91e-09	C	A	intronic	ALG13
10:6247363	8.48e-09	A	G	downstream	ALG13
10:6247949	3.96e-09	G	A	downstream	ALG13
10:6249314	1.08e-08	A	G	downstream	TRPC5
10:6250758	1.13e-09	T	C	downstream	TRPC5
10:6253864	2.03e-10	A	G	3'UTR	TRPC5
10:6255094	4.26e-10	T	A	3'UTR	TRPC5
10:6255969	4.02e-10	A	G	3'UTR	TRPC5
10:6256249	1.07e-10	T	G	3'UTR	TRPC5
10:6258860	4.44e-10	T	C	intronic	TRPC5
10:6260446	3.73e-10	C	T	intronic	TRPC5
10:6260487	6.13e-09	T	C	intronic	TRPC5
10:6260513	3.24e-10	T	C	intronic	TRPC5
10:6261870	5.21e-10	T	C	intronic	TRPC5
10:6264253	7.8e-08	G	A	intronic	TRPC5
10:6265459	5.78e-09	G	T	intronic	TRPC5
10:6265461	5.78e-09	G	A	intronic	TRPC5
10:6265608	6.52e-10	C	G	intronic	TRPC5
