# Supplementary material for: Integrated analyses of host genetics and gut microbiota provide mechanistic insights into feed efficiency in ducks
Source: J Anim Sci Biotechnol. 2026 May 19;17:97. doi: 10.1186/s40104-026-01410-1 (PMC13185347; doi:10.1186/s40104-026-01410-1)
Supplement: Supplementary file 3 — Additional file 3: Table S2. Heritability estimates for significantly heritable taxa in different intestinal segments of Pekin ducks. [file 40104_2026_1410_MOESM3_ESM.xlsx]

## Sheet: Sheet1
Segment	Micro	Var	PLRT
D	Desulfovibrio	0.228271	0.035
D	Haemophilus	0.2045	0.0412
D	Helicobacter	0.205874	0.0363
D	Lachnospiraceae_XPB1014_group	0.21308	0.0416
D	Levilactobacillus	0.207904	0.0365
D	Prevotellaceae_UCG_001	0.208866	0.0413
J	Eubacterium_xylanophilum_group	0.239308	0.025
J	Alistipes	0.249011	0.0131
J	Bacteroides	0.223457	0.0218
J	Clostridium_sensu_stricto_1	0.211825	0.0264
J	Clostridium_sensu_stricto_2	0.274016	0.00575
J	Faecalibacterium	0.299551	0.00635
J	Family_XIII_UCG_001	0.22262	0.0224
J	Lactobacillus	0.226499	0.0177
J	Parabacteroides	0.272589	0.0133
J	Staphylococcus	0.224668	0.0315
J	Tissierella	0.219772	0.0291
J	UCG_005	0.471926	7.61e-06
I	Bifidobacterium	0.274465	0.00843
I	Faecalibaculum	0.317964	0.00345
I	Flavonifractor	0.381421	0.000889
I	Roseburia	0.283086	0.00785
C	Eubacterium_nodatum_group	0.237354	0.0301
C	Akkermansia	0.279085	0.0314
C	Anaerobiospirillum	0.223029	0.0413
C	CHKCI001	0.247674	0.0268
C	Collinsella	0.373523	0.00103
C	Erysipelotrichaceae_UCG_003	0.327641	0.00961
C	Fusobacterium	0.207385	0.0241
C	Lachnoclostridium	0.38582	0.000745
C	Succinatimonas	0.265384	0.0169
C	UCG_002	0.259154	0.0236
